# Supplementary material for: Selectively Modified Lactose and N-Acetyllactosamine Analogs at Three Key Positions to Afford Effective Galectin-3 Ligands
Source: Int J Mol Sci. 2023 Feb 13;24(4):3718. doi: 10.3390/ijms24043718 (PMC9962200; doi:10.3390/ijms24043718)
Supplement: Supplementary file 1 [file ijms-24-03718-s001.zip]

Archive with 1 entries (1 files):
- ijms-2209700-supplementary.pdf
